# Supplementary material for: Hippocampal sharp-wave ripples correlate with periods of naturally occurring self-generated thoughts in humans
Source: Nat Commun. 2024 May 22;15:4078. doi: 10.1038/s41467-024-48367-1 (PMC11111804; doi:10.1038/s41467-024-48367-1)
Supplement: Supplementary file 4 — Source Data [file 41467_2024_48367_MOESM4_ESM.xlsx]

## Sheet: Figure 2d
		Time (msec)
		-436	-431.5	-427	-423	-418.5	-414	-409.5	-405.5	-401	-396.5	-392	-388	-383.5	-379	-374.5	-370.5	-366	-361.5	-357	-352.5	-348.5	-344	-339.5	-335	-331	-326.5	-322	-317.5	-313.5	-309	-304.5	-300	-296	-291.5	-287	-282.5	-278.5	-274	-269.5	-265	-260.5	-256.5	-252	-247.5	-243	-239	-234.5	-230
Frequency (Hz)	3.90625	-7.78879	-7.52521	-7.07483	-6.88177	-7.06182	-7.57986	-8.20349	-8.60627	-8.89695	-9.17594	-8.83233	-8.03968	-7.38893	-7.09969	-7.17175	-7.49961	-8.10764	-8.80287	-8.44549	-8.26337	-8.10752	-8.00442	-8.0409	-8.14876	-8.21038	-8.12107	-8.09315	-8.42949	-9.08647	-8.56437	-8.70974	-8.74279	-9.17165	-9.38401	-9.1763	-9.07621	-8.04323	-6.87309	-6.18344	-5.86098	-5.83687	-5.99878	-6.20111	-6.42947	-6.69383	-6.91172	-7.10917	-7.36133
	7.8125	-7.72218	-7.51354	-7.23036	-7.06997	-7.11783	-7.36866	-7.70646	-8.12305	-8.82613	-9.02776	-8.17818	-7.6793	-7.35298	-7.24596	-7.36499	-7.67424	-8.27375	-9.99256	-9.13319	-8.68583	-8.32322	-8.01076	-7.90794	-8.10171	-8.50778	-8.25945	-8.03689	-8.25732	-8.6718	-9.03995	-8.98363	-9.1224	-10.1629	-9.02932	-8.69275	-8.72007	-8.2499	-7.44673	-6.85325	-6.5372	-6.46026	-6.53243	-6.63068	-6.68216	-6.64937	-6.58076	-6.49342	-6.4259
	11.7188	-9.60507	-8.44757	-8.03702	-8.04425	-8.27905	-8.04184	-7.84766	-7.96612	-8.256	-8.20746	-7.94514	-7.7045	-7.42624	-7.25236	-7.27861	-7.49906	-7.96231	-8.68968	-9.01341	-8.49515	-7.94819	-7.40433	-6.94994	-6.63875	-6.47848	-6.40641	-6.46874	-6.68929	-7.00033	-7.36863	-7.60862	-7.82495	-7.82035	-7.51467	-7.46269	-7.73704	-7.94135	-7.47077	-7.11997	-7.08917	-7.47909	-8.95702	-7.55833	-6.86713	-6.50986	-6.3166	-6.16311	-6.02236
	15.625	-8.57437	-8.48359	-8.53642	-8.42226	-8.2554	-8.00465	-7.60068	-7.32917	-7.29898	-7.68974	-8.27732	-7.80122	-7.42166	-7.12992	-7.08095	-7.23929	-7.43631	-7.35709	-7.11528	-6.96092	-6.89083	-6.48436	-5.85415	-5.35733	-5.04847	-4.83466	-4.75234	-4.79297	-4.92276	-5.15617	-5.45712	-5.80662	-6.15006	-6.56005	-6.95058	-7.20237	-7.20888	-7.05221	-6.90009	-6.87626	-7.06411	-7.55827	-8.1374	-7.01747	-6.66979	-6.68467	-7.01858	-8.16462
	19.5312	-7.89725	-7.85415	-7.96835	-8.15421	-8.22399	-7.85313	-7.24624	-6.72169	-6.24558	-5.94461	-5.87402	-6.02463	-6.43396	-7.06393	-7.16814	-6.825	-6.41834	-5.95771	-5.63689	-5.53592	-5.63696	-5.97944	-6.52238	-6.36266	-5.87621	-5.41779	-5.14856	-5.07046	-5.1556	-5.46261	-6.04712	-6.69436	-6.98943	-7.46424	-8.40522	-10.8169	-10.1431	-8.65035	-7.69513	-7.34959	-7.27443	-7.26579	-7.13608	-6.89895	-6.66481	-6.53763	-6.52129	-6.54219
	23.4375	-8.53968	-8.65214	-9.16597	-9.31005	-8.47111	-7.78744	-7.00448	-6.38427	-5.90602	-5.62389	-5.4745	-5.43481	-5.49992	-5.67828	-5.89574	-5.9816	-5.89788	-5.77522	-5.75595	-5.84962	-6.01698	-6.42933	-7.80898	-6.89661	-6.43921	-6.51124	-7.3074	-7.34383	-6.65879	-6.54914	-6.943	-6.56055	-6.27953	-6.55945	-7.61849	-7.4599	-7.32114	-7.43773	-7.65097	-8.19947	-9.12376	-7.76818	-7.12268	-6.71697	-6.3781	-6.02457	-5.62452	-5.38635
	27.3438	-7.56888	-7.7748	-7.70601	-7.48192	-7.14898	-6.83388	-6.59423	-6.40933	-6.2081	-6.03712	-5.92436	-5.88929	-5.95886	-6.20662	-6.73427	-7.57559	-9.67667	-9.46303	-9.61681	-8.96779	-8.6159	-8.80384	-7.96883	-7.47784	-7.52189	-8.01844	-9.05179	-8.11991	-7.51438	-7.00877	-6.47773	-6.02396	-5.86505	-5.97609	-6.30845	-6.64967	-6.65803	-6.40136	-6.18297	-6.21091	-6.57386	-6.97649	-7.074	-6.86064	-6.74766	-6.98486	-7.11612	-7.04705
	31.25	-8.18859	-8.72202	-8.64122	-8.34985	-8.39097	-7.9325	-6.5331	-6.06318	-6.10811	-6.65163	-7.61679	-8.52619	-8.47325	-8.0431	-7.80389	-7.85894	-8.30611	-8.74458	-8.70402	-8.56338	-7.88526	-7.22126	-6.97174	-7.40576	-7.85574	-7.18187	-7.18787	-7.44903	-6.87426	-6.11767	-5.79146	-5.68175	-5.76772	-6.27331	-7.14399	-8.21375	-7.01334	-6.11529	-5.43121	-5.02211	-4.65662	-4.31824	-4.074	-4.13287	-4.6094	-5.16011	-5.36723	-5.68401
	35.1562	-6.47897	-6.14561	-5.86794	-5.68861	-5.61391	-5.70371	-5.95803	-6.34572	-7.02776	-8.11606	-9.88935	-12.46	-10.6449	-9.51148	-8.81346	-8.50077	-9.22919	-7.78945	-7.06595	-6.82606	-6.66599	-6.29957	-5.83939	-5.63468	-5.64538	-5.7704	-6.0789	-7.7508	-5.95595	-5.20181	-4.88203	-4.74528	-4.69762	-4.69638	-4.75339	-4.89484	-5.14006	-5.80615	-5.38476	-4.41982	-3.96169	-3.76519	-3.69112	-3.74321	-3.92136	-4.22334	-4.79177	-5.75833
	39.0625	-6.43178	-6.06555	-5.70228	-5.44783	-5.41776	-5.72637	-6.35219	-7.11239	-8.07805	-9.1469	-9.28539	-8.79891	-9.34904	-8.94765	-8.35541	-7.91152	-7.41097	-7.00522	-6.61008	-6.2079	-5.88227	-5.60409	-5.41136	-5.20457	-4.96001	-4.70822	-4.65206	-4.88053	-5.29829	-5.88811	-5.16424	-4.53255	-4.21456	-4.14067	-4.35826	-4.76137	-5.0314	-5.06968	-5.02009	-4.99924	-4.74545	-4.49601	-4.43116	-4.54223	-4.75916	-5.01638	-5.35444	-5.55113
	42.9688	-6.78142	-7.1607	-7.39943	-7.06501	-7.11387	-7.50654	-8.06954	-8.52701	-8.85375	-8.39618	-7.71581	-7.14325	-6.54049	-6.12152	-6.02728	-6.18459	-6.39879	-6.93932	-7.77213	-7.24929	-6.7202	-6.69732	-7.18365	-6.96497	-6.1996	-5.63415	-5.39097	-5.42551	-5.60758	-5.89636	-6.29038	-7.17689	-6.52231	-5.81517	-5.60869	-5.53672	-5.25631	-4.87803	-4.72926	-4.78274	-4.92231	-5.26729	-6.14097	-7.13081	-7.97875	-9.06697	-10.459	-8.53638
	46.875	-7.19785	-7.04523	-6.98889	-7.06365	-7.33188	-7.71235	-8.32145	-9.72427	-10.0897	-7.92961	-6.58966	-5.80533	-5.26224	-5.04115	-5.07071	-5.22586	-5.38605	-5.52786	-5.8261	-6.34132	-6.9827	-7.8203	-8.11768	-7.87983	-7.67386	-7.56749	-7.60424	-7.71491	-7.62942	-7.51957	-7.82411	-7.92087	-7.38776	-6.83167	-6.43744	-6.28314	-6.20906	-5.84451	-5.45125	-5.31418	-5.46664	-5.87111	-6.12266	-5.94162	-6.14162	-6.42252	-6.69418	-6.98195
	50.7812	-8.41923	-7.97662	-7.61788	-7.30735	-7.03754	-6.91821	-6.9437	-6.89632	-6.56755	-6.16438	-5.84675	-5.62847	-5.48155	-5.4807	-5.63709	-5.88704	-6.26433	-6.67573	-7.16512	-7.89696	-8.66358	-9.5251	-10.0884	-9.98169	-9.55719	-9.51182	-9.37074	-8.66435	-8.39811	-8.37363	-8.25498	-8.21792	-8.41038	-8.80589	-8.98923	-8.96175	-9.13234	-9.72346	-9.49814	-8.36503	-7.44434	-6.90851	-6.60967	-6.43871	-6.254	-6.31745	-6.77817	-7.34914
	54.6875	-8.41541	-8.1275	-7.93628	-7.7622	-7.47694	-7.18687	-7.07032	-6.99807	-6.96231	-7.28783	-7.1232	-6.76918	-6.65623	-6.61036	-6.76347	-7.26485	-8.24736	-9.35593	-10.0587	-10.4064	-9.97922	-9.58922	-9.32396	-9.2256	-9.3666	-9.5248	-9.33775	-9.08816	-9.26057	-9.93541	-10.0853	-9.50508	-9.40691	-10.0475	-11.1241	-12.4851	-11.4015	-11.2477	-11.2733	-11.2879	-10.3054	-8.93169	-7.64799	-6.88471	-6.52383	-6.35536	-6.19761	-6.13004
	58.5938	-7.33284	-7.14395	-7.16293	-7.31209	-7.67399	-8.1724	-8.7703	-9.42438	-8.59219	-7.99732	-7.59314	-7.4198	-7.39656	-7.45863	-7.65059	-7.93898	-8.42859	-8.96453	-9.40443	-10.3653	-9.83272	-9.46372	-9.77921	-11.0355	-12.9605	-13.0412	-10.8134	-10.2078	-10.6831	-10.4481	-8.98002	-8.78639	-8.99136	-9.7957	-10.1371	-10.0271	-10.4683	-11.8488	-12.5412	-10.9732	-9.08562	-7.84962	-6.91328	-6.33724	-5.96269	-5.62447	-5.16991	-4.82608
	62.5	-7.8991	-7.39755	-7.33827	-7.50564	-8.19724	-9.8542	-10.647	-11.0048	-10.3571	-10.2785	-10.0198	-9.77523	-10.5361	-10.8858	-10.4647	-9.81541	-9.03281	-8.76688	-8.90696	-8.51581	-8.02472	-8.13517	-8.92469	-11.3622	-9.12498	-8.17838	-7.62018	-7.43441	-7.40143	-7.07035	-6.65967	-6.76124	-6.94056	-7.00797	-7.50559	-9.36886	-9.91875	-8.63392	-8.00225	-7.08921	-6.14783	-5.58018	-5.26556	-5.14887	-4.9555	-4.8886	-5.50607	-5.12505
	66.4062	-9.22613	-8.91939	-8.25503	-7.8199	-7.58692	-7.5403	-7.59435	-7.75193	-8.01013	-8.19724	-8.35372	-8.6295	-9.2152	-10.2328	-10.4871	-9.92588	-8.84199	-7.93996	-7.33229	-6.92562	-6.66133	-6.50009	-6.51377	-6.69806	-6.84127	-6.90843	-7.03839	-7.18802	-7.49086	-7.91481	-7.40358	-7.01617	-6.76367	-6.54721	-6.37313	-6.28201	-6.19281	-6.00818	-5.87299	-5.74092	-5.55968	-5.33985	-4.99394	-4.46717	-4.09881	-3.82114	-3.55236	-3.47864
	70.3125	-9.40618	-9.69463	-9.31586	-8.83586	-8.55247	-8.69856	-9.2593	-8.84701	-8.05176	-7.27614	-6.72763	-6.43005	-6.29322	-6.33535	-6.29417	-6.26901	-6.5105	-6.67321	-6.53362	-6.55408	-6.59997	-6.49125	-6.64649	-7.16144	-7.9395	-9.13512	-8.68145	-8.25899	-7.96293	-8.09648	-8.22149	-7.91577	-7.86835	-8.08395	-7.73143	-7.07911	-6.74395	-6.57129	-6.37209	-6.18275	-6.03038	-5.74306	-5.40298	-4.98663	-4.49422	-4.21355	-3.95191	-3.83592
	74.2188	-9.23674	-9.62355	-9.55791	-9.27688	-8.83261	-8.35448	-7.83803	-7.3446	-6.859	-6.43169	-5.9847	-5.72093	-5.5694	-5.49073	-5.56378	-5.82811	-6.43603	-7.61866	-8.46183	-7.95418	-8.06294	-7.78258	-7.53578	-7.54354	-7.5659	-7.92158	-8.55981	-9.16561	-9.30866	-9.10471	-8.83944	-8.64185	-8.59466	-8.63793	-8.58606	-8.43467	-8.33046	-8.24395	-8.32718	-8.84822	-9.8331	-9.50672	-8.50957	-6.99978	-6.04876	-5.38904	-4.93148	-4.76881
	78.125	-8.20917	-9.22564	-10.084	-9.97104	-9.42338	-9.6975	-8.79018	-7.76727	-7.25934	-6.97171	-6.74467	-6.63729	-6.4715	-6.27761	-6.37119	-6.64267	-6.9769	-7.45261	-7.98642	-8.21821	-8.12474	-8.00686	-8.03247	-8.12023	-8.57391	-9.34865	-10.0479	-11.79	-12.4837	-12.3596	-10.7806	-10.7612	-11.2521	-11.2805	-11.276	-11.8063	-10.578	-9.66691	-9.38821	-9.59899	-9.88983	-9.89356	-9.34619	-8.47276	-7.75859	-7.22705	-6.81261	-6.41595
	82.0312	-6.21478	-6.34515	-6.65692	-7.00571	-7.49397	-8.61875	-8.19474	-7.78128	-7.89451	-8.71358	-8.86897	-8.47813	-8.19431	-8.2491	-8.65637	-8.23307	-8.18095	-8.27402	-8.74409	-9.83468	-10.1757	-9.34894	-9.37553	-9.56468	-9.7854	-10.1644	-10.5691	-10.9888	-11.5873	-13.0845	-12.0319	-11.5438	-11.1782	-10.6977	-10.4675	-10.2	-10.0303	-10.1863	-10.5629	-11.3446	-11.6158	-10.2858	-9.56636	-9.57965	-9.49444	-9.06971	-9.03511	-9.00173
	85.9375	-6.11588	-6.10191	-6.33947	-6.52219	-6.74169	-6.95968	-6.81578	-6.75469	-6.77558	-6.87539	-7.0975	-7.24433	-7.50422	-7.61908	-7.71291	-7.85663	-8.13116	-8.59091	-9.13622	-9.76679	-10.2676	-10.9938	-11.9858	-11.1847	-11.4498	-10.3922	-10.1485	-9.88486	-10.3046	-10.4588	-10.5205	-10.8944	-11.4249	-11.5233	-10.3973	-10.1735	-10.1577	-10.8938	-11.7974	-12.2136	-11.544	-10.3267	-9.33239	-8.46581	-7.67496	-7.13705	-6.6338	-6.19547
	89.8438	-8.05624	-8.63863	-9.51869	-8.0188	-7.64177	-7.47114	-7.37878	-7.32773	-7.50239	-7.75473	-8.19833	-8.78007	-9.00266	-9.06113	-8.75929	-8.53778	-8.5261	-8.95194	-9.55903	-10.1578	-10.958	-12.0984	-12.5541	-11.4284	-10.5796	-9.88142	-9.13797	-8.63894	-8.37467	-8.40032	-8.64013	-9.0341	-10.0818	-10.1466	-9.66244	-9.93854	-10.1905	-11.0006	-11.3141	-10.864	-10.8159	-10.1954	-9.22533	-8.30297	-7.47619	-6.83692	-6.19469	-5.84996
	93.75	-7.62797	-7.8217	-7.59346	-7.66486	-7.73729	-7.75793	-8.17578	-8.65758	-10.0014	-9.17117	-9.48104	-9.678	-8.74778	-8.61251	-8.49658	-8.8709	-9.44713	-11.5364	-9.51867	-9.41497	-9.53923	-9.96767	-10.9083	-11.6766	-11.3292	-10.7316	-9.4846	-8.84742	-8.46213	-8.47331	-8.18753	-8.11525	-8.28721	-7.94466	-8.42087	-8.45985	-8.74121	-9.11083	-9.3486	-9.92121	-10.5909	-10.4823	-10.5674	-9.69237	-9.38574	-8.80759	-7.22832	-6.39968
	97.6562	-10.0632	-10.1659	-9.5948	-9.25655	-9.11306	-9.56571	-11.3405	-10.1676	-9.09547	-8.59965	-8.27826	-8.20039	-8.16399	-8.10882	-8.24541	-8.46982	-8.61469	-8.43743	-8.21951	-8.24347	-8.41052	-8.72089	-9.23155	-8.92219	-8.40624	-8.04309	-7.99904	-8.02956	-8.19369	-8.58784	-9.2	-8.94186	-8.32512	-7.76137	-7.56855	-7.57601	-7.63682	-7.78877	-7.83558	-7.78925	-7.82709	-7.74133	-8.01779	-7.65023	-6.85437	-6.31303	-5.81317	-5.41
	101.562	-8.09969	-8.05264	-8.2137	-8.3485	-8.57633	-9.1766	-9.32173	-9.05996	-8.36942	-8.19702	-8.20937	-9.21636	-8.29219	-7.43045	-7.14493	-6.89886	-6.99595	-7.04237	-7.33574	-7.74862	-8.34137	-8.70509	-7.93431	-7.15715	-6.68306	-6.66257	-6.81605	-7.42206	-7.98919	-8.55801	-7.57104	-7.0299	-6.9313	-7.00771	-7.3381	-7.86636	-8.19908	-7.99432	-7.74544	-7.26984	-7.04357	-7.05347	-7.20925	-7.60299	-7.51247	-7.59408	-5.76901	-4.78861
	105.469	-6.13843	-6.20286	-6.47011	-6.98543	-7.97181	-9.20277	-10.015	-9.03097	-8.15314	-7.78623	-7.88432	-8.47155	-7.3847	-6.89095	-6.73283	-6.8643	-7.36561	-7.92163	-7.59969	-7.36859	-7.55822	-7.11438	-6.32465	-5.63483	-5.25663	-5.09906	-5.26819	-5.48113	-5.40386	-5.3369	-5.34905	-5.56884	-5.84286	-6.34708	-7.21226	-8.63777	-9.48172	-9.84658	-8.173	-7.4613	-7.00669	-6.92284	-6.74925	-6.85947	-6.44357	-6.23188	-5.59693	-4.77004
	109.375	-4.56891	-4.82214	-5.10508	-5.74089	-6.18631	-6.7202	-6.9275	-7.07777	-6.99995	-7.00375	-6.94872	-7.03611	-6.90348	-6.92593	-6.72676	-6.8256	-6.5747	-6.59233	-6.37261	-6.02321	-5.5264	-4.93609	-4.45318	-3.99778	-3.85542	-3.64832	-3.65263	-3.70154	-3.83955	-4.07469	-4.44874	-4.92102	-5.43483	-6.0868	-6.63695	-7.40597	-7.86657	-8.46391	-8.5647	-8.56539	-7.36711	-6.63284	-6.19007	-5.91609	-5.89856	-5.77119	-5.49009	-5.19991
	113.281	-3.72886	-3.98433	-4.34566	-4.66369	-5.13966	-5.72142	-6.65641	-8.47859	-7.79038	-7.43398	-7.62793	-7.87614	-8.42559	-9.06646	-9.58556	-10.6961	-7.87331	-6.9784	-6.49251	-6.04223	-5.48565	-4.90047	-4.60918	-4.38116	-4.31888	-4.35191	-4.43356	-4.55261	-4.66843	-4.8511	-5.17321	-5.68674	-6.33245	-7.3692	-8.90304	-9.50457	-9.74359	-8.47959	-7.68435	-7.05442	-6.64708	-6.26888	-6.21329	-5.99053	-6.19532	-6.02881	-5.92782	-5.79852
	117.188	-4.3455	-4.83124	-5.14231	-5.36011	-5.75417	-6.32001	-7.12437	-8.6174	-9.92532	-7.70116	-7.09496	-7.08199	-7.39635	-8.12376	-8.16993	-7.48071	-7.15911	-7.48392	-6.91091	-5.88566	-5.36223	-5.16031	-5.29593	-6.02936	-6.72008	-6.24227	-6.58526	-7.37009	-6.68581	-6.38222	-6.09595	-6.13921	-5.91361	-5.82582	-5.64214	-5.78637	-5.866	-6.01178	-6.10649	-6.60681	-7.55759	-8.29792	-7.13532	-6.74861	-6.55538	-6.50643	-6.74521	-7.21639
	121.094	-6.12472	-6.64847	-7.83589	-7.24634	-6.56138	-6.30638	-6.20357	-6.21125	-6.34912	-7.12733	-6.02497	-5.41458	-4.76389	-4.3219	-3.99264	-3.85573	-3.78104	-3.96845	-4.32741	-5.18099	-6.56747	-6.43961	-4.91358	-4.36529	-4.24224	-4.30073	-4.55795	-4.9572	-5.55813	-6.3692	-7.13667	-5.77244	-4.86135	-4.0186	-3.63135	-3.36065	-3.3909	-3.60794	-4.16339	-5.00355	-5.55658	-5.41482	-5.39964	-5.97314	-6.32848	-5.95714	-5.51982	-5.49009
	125	-6.73514	-6.25164	-6.07718	-5.90973	-5.75074	-5.37417	-5.135	-4.81092	-4.73596	-4.47702	-4.39977	-4.26642	-4.02856	-3.63671	-3.32591	-3.24308	-3.34693	-3.73404	-4.37221	-5.09825	-4.94568	-4.43031	-4.08231	-3.85027	-3.79235	-3.8267	-4.05423	-4.44141	-4.76239	-5.11863	-5.14067	-5.06531	-4.67084	-4.48184	-4.12466	-3.95834	-3.89418	-3.8183	-3.86503	-3.83608	-3.75533	-3.57705	-3.39534	-3.27079	-3.2725	-3.49912	-4.31927	-4.08504
	128.906	-7.59977	-7.12028	-6.5663	-6.10297	-5.85111	-5.97437	-6.33277	-6.60541	-6.57151	-6.5369	-5.89563	-5.30007	-4.6524	-4.19448	-3.86326	-3.78006	-3.8799	-4.23238	-4.97076	-6.5877	-5.13729	-4.76601	-4.69199	-4.72397	-4.69849	-4.81451	-5.19369	-5.8914	-6.76552	-7.52727	-7.82831	-6.92035	-6.11278	-5.66588	-5.47316	-4.87385	-4.43837	-4.37236	-4.52334	-5.23336	-5.29122	-4.5774	-3.86724	-3.49412	-3.29748	-3.25468	-3.22827	-3.18755
	132.812	-6.19757	-6.01489	-5.97481	-6.06011	-6.33467	-6.66215	-6.85232	-6.79287	-6.66206	-6.51592	-6.42136	-6.45581	-6.29194	-5.61626	-4.82811	-4.36987	-4.03572	-3.89093	-3.93915	-4.10907	-4.40152	-4.82769	-5.37868	-5.55366	-5.48197	-5.45468	-5.60502	-5.86091	-6.08541	-6.23163	-6.42081	-6.29132	-5.68589	-4.74509	-4.12102	-3.72545	-3.51292	-3.43343	-3.56609	-3.74125	-3.99529	-4.10339	-4.29037	-4.46237	-4.85769	-5.09877	-5.32957	-5.20423
	136.719	-5.4926	-5.67872	-6.06698	-6.80416	-7.84341	-6.47103	-5.838	-5.6099	-5.43822	-5.50167	-5.63547	-5.90781	-6.18682	-6.46936	-6.56373	-6.31273	-5.62437	-5.33275	-5.16861	-5.39344	-5.71317	-6.65416	-6.52713	-5.73314	-5.58414	-5.68509	-5.89132	-6.34337	-6.46081	-6.19593	-5.63076	-5.20636	-4.74243	-4.38287	-4.01812	-3.79267	-3.73819	-3.80318	-4.15636	-4.69177	-5.7918	-7.24865	-7.76432	-7.27047	-7.40902	-8.16847	-8.78389	-9.88351
	140.625	-6.7658	-6.77257	-7.0275	-6.83532	-6.16174	-5.64162	-5.36027	-5.39847	-5.7619	-6.69043	-7.71094	-7.90691	-8.21914	-7.93373	-9.41073	-7.31178	-6.61953	-6.23995	-6.40875	-6.77856	-7.33696	-7.16752	-6.28042	-5.88621	-5.61473	-5.56037	-5.69835	-5.90714	-6.15345	-5.91177	-5.57986	-5.33868	-5.4767	-5.88858	-6.47834	-6.10344	-5.84688	-5.67144	-5.55754	-5.78833	-6.15452	-6.6669	-7.36501	-8.56501	-8.66232	-8.52732	-8.85339	-8.85954
	144.531	-8.22492	-7.96323	-7.31385	-6.37898	-5.5846	-5.08864	-4.87689	-4.87748	-5.09394	-5.47996	-6.00545	-6.4091	-6.79314	-7.0864	-7.41922	-7.97525	-7.59894	-7.14648	-6.96506	-6.95461	-7.26469	-7.97137	-7.20634	-6.86703	-7.04343	-6.26962	-5.51723	-5.2245	-5.19398	-5.05933	-4.91859	-5.01853	-5.35315	-5.94395	-6.48116	-7.11095	-7.14211	-6.86222	-6.29669	-5.89114	-5.68049	-5.82825	-6.19943	-6.68486	-7.37435	-7.99607	-8.7755	-9.50458
	148.438	-5.97211	-5.62753	-5.3384	-4.98901	-4.72605	-4.48005	-4.34333	-4.36616	-4.50879	-4.85416	-5.37317	-5.9489	-6.75131	-8.83779	-6.71959	-6.25297	-6.17419	-6.17082	-6.1447	-6.18654	-6.31875	-6.61546	-6.6532	-6.53697	-6.23348	-5.77885	-5.48759	-5.1884	-4.75095	-4.58034	-4.59868	-4.82621	-5.33768	-5.9456	-6.72165	-6.80398	-5.77962	-5.24423	-4.99336	-4.93129	-5.02837	-5.40521	-5.70014	-5.84317	-6.28995	-7.01109	-8.51716	-8.88932
	152.344	-7.91104	-7.08366	-6.18686	-5.50331	-4.92579	-4.5187	-4.30278	-4.24411	-4.31468	-4.55616	-5.0155	-5.58179	-6.48192	-7.58259	-6.39729	-5.5078	-5.00431	-4.70716	-4.55882	-4.61597	-4.71284	-4.88638	-5.13746	-5.30063	-5.32821	-5.3444	-5.27484	-5.19261	-5.09621	-4.94377	-4.94061	-5.08806	-5.36078	-5.95346	-7.42246	-6.50861	-5.74465	-5.26052	-4.94314	-4.7388	-4.64738	-4.64593	-4.61772	-4.73088	-4.95096	-5.19905	-5.63051	-6.10595
	156.25	-10.7713	-10.451	-9.21838	-7.43971	-6.23906	-5.48569	-4.96117	-4.69289	-4.5621	-4.52891	-4.64257	-4.78425	-4.96958	-5.16578	-5.16252	-5.0261	-4.69946	-4.37954	-4.20929	-4.20229	-4.41153	-4.79759	-5.43653	-6.47274	-8.06158	-8.25585	-7.69736	-7.21807	-6.82153	-6.2096	-5.7215	-5.43492	-5.27154	-5.39168	-5.9906	-6.21276	-5.99263	-6.15644	-6.79003	-7.46031	-6.75372	-6.26111	-6.01702	-5.90754	-5.97805	-6.27405	-6.59808	-6.78558
	160.156	-8.80528	-8.41993	-7.86214	-7.42604	-6.97759	-6.61068	-6.13198	-5.64597	-5.24669	-5.07065	-5.16396	-5.55032	-5.67412	-5.32169	-5.38245	-5.77144	-6.95171	-4.95406	-4.3561	-4.25738	-4.56326	-5.22604	-6.21622	-7.73163	-9.65998	-10.7283	-11.3465	-9.28789	-8.04609	-6.93974	-5.99504	-5.37949	-5.0581	-4.83473	-4.77468	-4.8071	-4.97589	-5.30211	-5.76242	-6.41801	-7.07374	-7.45684	-8.13432	-9.1796	-9.39477	-9.03778	-8.99526	-9.81077
	164.062	-8.42609	-8.62067	-8.72035	-9.04006	-9.45951	-8.09837	-7.15333	-6.45033	-5.91875	-5.6379	-5.388	-5.0844	-4.66506	-4.2829	-3.9352	-3.72434	-3.63889	-3.61878	-3.74267	-3.96071	-4.2158	-4.62419	-5.11782	-5.69433	-6.24011	-6.93872	-7.32323	-7.11634	-6.7455	-6.30553	-5.84481	-5.53653	-5.34343	-5.1557	-4.98774	-5.0638	-5.31717	-5.72422	-6.31648	-6.79816	-6.95356	-7.0669	-7.13961	-7.36689	-7.93612	-8.93305	-10.9573	-11.8201
	167.969	-10.1662	-9.88929	-9.27078	-8.41447	-7.67451	-7.13406	-6.77734	-6.59541	-6.46827	-6.30924	-6.12349	-6.04743	-6.30237	-5.63695	-4.85214	-4.46601	-4.28367	-4.28029	-4.40838	-4.58382	-4.75821	-5.06863	-5.47448	-5.92257	-6.12846	-6.3961	-6.29059	-6.07619	-6.22104	-6.76161	-7.96626	-8.73892	-8.02625	-6.84371	-6.00795	-5.71406	-5.8655	-6.55257	-6.46153	-5.76594	-5.49062	-5.36076	-5.43115	-5.74061	-6.1477	-6.4932	-6.89123	-7.24866
	171.875	-8.40257	-8.17373	-7.50343	-6.96453	-6.59139	-6.40633	-6.3298	-6.30122	-6.0532	-5.79082	-5.71605	-5.77778	-5.81842	-5.95051	-6.23583	-6.53171	-6.58407	-6.70057	-6.74796	-6.86669	-7.02966	-7.3237	-7.6105	-7.60726	-7.12491	-6.44301	-5.91932	-5.5601	-5.36195	-5.37797	-5.53208	-5.53054	-5.33346	-5.13718	-4.98001	-4.92769	-4.99368	-5.29135	-6.12083	-4.8199	-4.4022	-4.27041	-4.45784	-4.89159	-5.65068	-7.04133	-6.41056	-6.82185
	175.781	-9.17675	-8.55552	-7.64721	-6.96006	-6.3865	-5.91021	-5.65989	-5.70611	-6.13748	-6.90028	-6.81837	-6.98151	-7.58288	-8.73943	-10.7691	-10.056	-10.0797	-10.2694	-10.2327	-10.1284	-10.07	-9.90065	-9.56152	-9.03752	-8.80634	-8.91641	-8.02722	-7.56184	-7.41447	-6.09859	-4.95541	-4.25943	-3.95195	-3.78206	-3.72595	-3.71292	-3.74994	-3.85292	-3.92199	-3.90748	-3.85904	-3.85071	-3.91099	-3.99499	-4.12898	-4.27525	-4.428	-4.5309
	179.688	-9.98784	-9.64003	-8.8715	-8.74803	-7.41624	-6.50659	-5.99042	-5.73534	-5.67894	-5.88661	-6.27903	-6.70759	-7.24781	-7.59797	-8.13169	-8.90205	-10.0393	-11.4719	-11.8561	-10.8037	-10.0203	-9.38259	-8.927	-8.44144	-7.87425	-7.22082	-6.68345	-6.22347	-5.74224	-5.11352	-4.64456	-4.44514	-4.43198	-4.49651	-4.57574	-4.78652	-5.13958	-5.82212	-6.80329	-7.05361	-6.77011	-6.47589	-6.05257	-5.7295	-5.61561	-5.66203	-5.95434	-6.25726
	183.594	-8.9142	-9.87138	-9.93622	-9.01954	-8.30989	-7.85634	-7.37676	-6.99656	-6.89021	-7.1053	-6.63215	-6.28391	-6.20684	-6.43136	-6.99894	-7.91706	-9.19719	-8.5323	-8.03994	-7.71513	-7.49717	-7.33103	-7.32736	-7.42848	-7.48836	-7.56407	-8.64555	-7.52238	-6.23155	-5.47962	-5.09991	-5.07149	-5.28935	-5.71302	-6.10505	-6.65951	-7.42574	-8.74701	-9.43916	-9.57741	-10.1051	-10.1599	-9.56672	-9.25089	-9.49603	-9.47483	-8.8287	-8.35918
	187.5	-8.64267	-9.07227	-9.07234	-8.97908	-9.15121	-11.1107	-8.01773	-7.09844	-6.30476	-5.80865	-5.55249	-5.56239	-5.71199	-5.93012	-6.08858	-6.1341	-6.20707	-6.33124	-6.13852	-5.80578	-5.65049	-5.53203	-5.46187	-5.50106	-5.58438	-5.58377	-5.4017	-5.12149	-4.8934	-4.69573	-4.66615	-4.79454	-5.0933	-5.55871	-6.11727	-6.82162	-7.60421	-8.7151	-9.39737	-9.56924	-10.2189	-11.6523	-10.3957	-10.3064	-10.3249	-10.2853	-9.63118	-8.95877
	191.406	-7.54255	-7.75239	-7.57337	-7.25805	-6.97325	-6.78428	-6.66892	-6.6298	-6.70796	-6.99489	-7.33295	-7.46953	-7.45481	-7.35121	-7.11123	-6.86124	-6.49456	-6.04574	-5.60691	-5.20385	-4.94777	-4.78981	-4.81074	-4.99609	-5.1943	-5.21833	-5.04712	-4.8117	-4.63697	-4.53803	-4.56357	-4.74624	-5.03744	-5.50664	-6.16336	-6.85537	-7.10234	-7.63163	-9.62766	-8.42179	-8.32684	-8.53526	-8.99842	-9.59716	-9.29484	-8.65784	-8.21169	-8.14211
	195.312	-5.38101	-5.55376	-5.83708	-6.19012	-6.6886	-7.22206	-7.66644	-8.00175	-8.44434	-9.02804	-9.80587	-10.8319	-9.95734	-9.65336	-9.44813	-8.98736	-8.54932	-7.45203	-7.18646	-6.84814	-5.88563	-5.43664	-5.45817	-5.78301	-6.26919	-7.01432	-6.94518	-6.36286	-6.57821	-7.0185	-6.25871	-5.42303	-5.09353	-4.94044	-4.94505	-5.06255	-5.29346	-5.5856	-5.84558	-6.03947	-6.17071	-6.3001	-6.4811	-6.67175	-6.84024	-7.02763	-7.40545	-8.02697
	199.219	-6.58476	-6.72767	-6.78351	-6.94138	-7.44722	-8.50387	-9.4442	-10.5004	-9.76884	-8.24713	-7.428	-6.92192	-6.45996	-6.13534	-5.96267	-5.84101	-5.55973	-5.27185	-5.12208	-5.12751	-5.2946	-5.84591	-7.10503	-5.90894	-5.70481	-5.82782	-5.99288	-5.8356	-5.59978	-5.36122	-5.05165	-4.74221	-4.56457	-4.51322	-4.38814	-4.22064	-4.2345	-4.53496	-5.02259	-5.50644	-5.68986	-5.7567	-6.01244	-6.19286	-5.97962	-6.0515	-6.43933	-7.08044
[truncated: 152 more columns]

## Sheet: Figure 2e
Inter ripple interval(sec)	0-0.5	0.5-1	1-1.5	1.5-2	2-2.5	2.5-3	3-3.5	3.5-4	4-4.5	4.5-5	5-5.5	5.5-6	6-6.5	6.5-7	7-75	7.5-8	8-8.5	8.5-9	9-9.5	9.5-10
Probability(mean)	0.321258	0.121029	0.0888783	0.0684441	0.053141	0.0413354	0.0327897	0.0267873	0.0223914	0.0188181	0.0160227	0.0139799	0.0120349	0.010617	0.00953676	0.00839924	0.00750078	0.00680728	0.00632067	0.00569525
Probability(SD)	0.0429706	0.0260095	0.0162572	0.011482	0.00826613	0.00530678	0.00379308	0.00306427	0.00264382	0.00255826	0.00259522	0.00271142	0.00251892	0.00253211	0.00230956	0.00249227	0.00191399	0.00201546	0.00192341	0.00201546

## Sheet: Figure 2h
Conrrelation coefficient (daytime)	-0.0176367	0.22537	0.652608	0.57735	0.50453	0.319711
Conrrelation coefficient (night)	0.169685	0.143981	0.398238	0.661191	0.469875	0.308883

## Sheet: Figure 3a
mean value	'EDA'	'ACC'	'BVP'	'IBI'
00:00:00	0.00460739	0.0193828	-0.0047763	-0.0965423
01:00:00	-0.0572424	0.113009	0.00443952	-0.0404349
02:00:00	-0.0884526	-0.0198167	-0.0119742	0.138278
03:00:00	-0.122937	0.0704595	0.0150946	-0.172114
04:00:00	-0.2736	-0.218056	0.000343639	-0.15688
05:00:00	-0.221745	-0.0769406	-0.0443462	-0.11295
06:00:00	0.00675645	-0.101796	-6.39139e-05	-0.237191
07:00:00	0.124803	0.0927747	-0.000551017	-0.779053
08:00:00	0.0396656	0.149662	-0.0401138	-0.633932
09:00:00	0.0246475	0.27328	0.0156576	-0.641852
10:00:00	0.151617	-0.0165171	-0.010634	-0.553197
11:00:00	0.0632539	0.0988569	0.0142089	-0.45468
12:00:00	0.068451	0.0189878	0.0160086	-0.432694
13:00:00	0.121575	-0.262026	-0.00207886	-0.284658
14:00:00	0.346489	0.00410927	-6.19356e-05	-0.112492
15:00:00	0.132043	-0.0200053	0.0049501	0.0776855
16:00:00	0.138189	0.0560988	0.0119012	0.00595195
17:00:00	-0.0312331	-0.00934467	-0.00235365	0.221599
18:00:00	0.099812	-0.0231593	0.00170122	0.0133654
19:00:00	-0.14975	-0.0449508	0.01666	0.214496
20:00:00	-0.0754851	-0.100602	-0.00146325	0.321953
21:00:00	-0.0658101	0.134813	-0.00365622	0.330489
22:00:00	-0.0466947	0.0606066	0.0051274	0.153384
23:00:00	-0.113356	-0.100126	-0.000772844	0.0810916
S.E.M	'EDA'	'ACC'	'BVP'	'IBI'
00:00:00	0.256839	0.184879	0.00820296	0.198625
01:00:00	0.185668	0.202086	0.0077687	0.222375
02:00:00	0.233524	0.19061	0.0290797	0.158048
03:00:00	0.198176	0.182188	0.0505781	0.170693
04:00:00	0.127007	0.192995	0.00761607	0.162037
05:00:00	0.128037	0.181538	0.0803906	0.207712
06:00:00	0.174595	0.190281	0.0036317	0.223669
07:00:00	0.258565	0.140934	0.00423064	0.256208
08:00:00	0.21418	0.173734	0.0541451	0.213569
09:00:00	0.209718	0.176845	0.0431241	0.186323
10:00:00	0.257103	0.149064	0.0226033	0.161257
11:00:00	0.22121	0.166449	0.0162946	0.2022
12:00:00	0.233772	0.154227	0.0416307	0.178182
13:00:00	0.218123	0.172382	0.00434601	0.177367
14:00:00	0.26582	0.220752	0.0065527	0.213178
15:00:00	0.220935	0.225906	0.01424	0.219901
16:00:00	0.26525	0.179451	0.0303544	0.231592
17:00:00	0.204622	0.162056	0.00706417	0.282073
18:00:00	0.186128	0.130585	0.00435148	0.269914
19:00:00	0.106384	0.171738	0.030391	0.205756
20:00:00	0.135161	0.157456	0.00701401	0.203466
21:00:00	0.111342	0.21637	0.00442987	0.175306
22:00:00	0.147303	0.168327	0.00362991	0.185042
23:00:00	0.175324	0.196921	0.00316509	0.263115

## Sheet: Figure 3c
	Estimate	Lower	Upper
'ACC'	0.0134018	0.00296153	0.0238421
'BVP'	-0.00475489	-0.0168035	0.00729368
'EDA'	-0.0284166	-0.0389258	-0.0179074
'IBI'	0.104942	0.0943097	0.115575
'Hour'	-0.00273045	-0.00418439	-0.00127651

## Sheet: Figure 4a
mean value
Time	External-task Focus'	'Future'	'Past'	'Self'	Social'	'Emotion'	Visually imaginable'	'Words'	'Vivid'	'Detail'	'Habit'	Unwanted'	'Evolving'	'Spontaneous'	'Happy'	'Calm'	'Excited'
08:00:00	-0.27227	-0.124433	-0.232715	-0.0151729	0.108851	-0.0466887	0.0119256	-0.0791455	0.209312	0.236449	0.156496	0.0507909	0.107213	0.329725	0.0476276	0.119611	-0.377353
09:00:00	0.077942	-0.0184438	0.021028	0.31169	-0.151845	-0.138224	0.154746	0.0135831	-0.408348	0.112454	-0.484091	-0.286514	-0.439675	-0.635512	-0.338749	-0.348816	-0.234856
10:00:00	-0.0032157	-0.273623	0.120661	-0.286502	0.503743	-0.164924	-0.052529	-0.0176521	-0.0271013	0.0387661	0.0263258	0.252726	0.568815	0.122528	0.263185	0.235006	0.279572
11:00:00	0.08902	0.0989526	-0.100864	0.471394	0.021481	0.00507275	0.114275	0.324807	0.228698	-0.0508323	0.162361	0.4782	0.202699	0.0753144	0.11119	-0.0738767	0.171466
12:00:00	0.043442	0.245935	-0.307367	-0.0279934	0.0781991	-0.0835315	0.134191	0.180755	0.0838288	0.313589	-0.42728	-0.0748623	0.0923763	0.060802	0.0733154	0.135771	0.049768
13:00:00	-0.0947883	-0.305491	0.434796	-0.35472	0.220334	1.00697	0.276472	0.164896	-0.178369	0.714452	0.0293178	-0.0263085	0.468791	-0.0231258	-0.183588	-0.280624	-0.115995
14:00:00	0.139739	-0.0433516	-0.131281	0.233436	-0.346297	-0.164153	-0.425555	-0.177451	-0.232805	-0.353501	0.0261994	0.074506	-0.554595	-0.233815	0.199455	0.328676	0.14191
15:00:00	-0.124749	0.0972126	0.568893	-0.454396	0.392436	0.800296	0.0300579	0.0260785	-0.00950655	-0.121142	-0.141649	-0.147662	0.429356	0.245057	-0.0451754	-1.11147	-0.0451754
16:00:00	-0.0667867	0.0468063	0.0803885	-0.365993	0.00106721	0.071648	0.256676	0.281056	-0.0628954	0.206659	0.266141	-0.0180674	-0.167957	0.455569	-0.209182	-0.0228754	0.00428371
17:00:00	0.246243	-0.0666433	-0.214414	-0.0965475	0.106817	0.109793	-0.302638	0.358433	-0.272813	-0.0666347	-0.278326	-0.154641	-0.336248	0.129818	-0.106807	0.040469	0.0914135
18:00:00	-0.0948468	0.224335	0.421451	-0.266604	0.187147	-0.143784	-0.0770064	-0.373575	-0.0284364	-0.355938	0.00734641	-0.0428517	0.112135	-0.108303	-0.00274559	0.359892	0.156266
19:00:00	0.152974	-0.258188	0.100112	-0.0830643	0.147615	-0.28928	-0.0739897	-0.0225722	0.229693	-0.0842024	0.0331917	0.301806	-0.203924	0.203451	0.066288	0.0147883	0.05445
20:00:00	0.0803761	0.00681694	-0.12578	0.301901	-0.598687	-0.115012	-0.271266	-0.165884	-0.119096	0.00972967	-0.0381633	-0.376719	0.0971913	0.0754453	-0.0339518	-0.036549	-0.0296922
21:00:00	-0.0105054	-0.0872374	-0.223671	0.175481	-0.521869	0.0533291	0.376666	-0.265074	0.611351	-0.453985	0.394485	0.293897	0.155453	-0.781173	0.0350091	0.349814	0.174374
S.E.M
Time	External-task Focus'	'Future'	'Past'	'Self'	Social'	'Emotion'	Visually imaginable'	'Words'	'Vivid'	'Detail'	'Habit'	Unwanted'	'Evolving'	'Spontaneous'	'Happy'	'Calm'	'Excited'
08:00:00	0.395844	0.371015	0.253758	0.417279	0.476974	0.391398	0.474217	0.487374	0.430774	0.319519	0.474584	0.439804	0.516824	0.486313	0.402892	0.33852	0.397572
09:00:00	0.530077	0.48052	0.42614	0.524802	0.447995	0.169954	0.484302	0.450451	0.454364	0.322087	0.805909	0.295203	0.416427	0.392253	0.325608	0.316111	0.318705
10:00:00	0.603594	0.839705	0.552339	0.503074	0.705916	0.224953	0.403526	0.778248	0.555425	0.155886	0.412831	0.608853	0.462601	0.167827	0.630227	0.325931	0.634081
11:00:00	0.414761	0.459266	0.404725	0.49008	0.427502	0.579742	0.479682	0.61773	0.456572	0.618121	0.394347	0.625027	0.485308	0.414979	0.370421	0.464528	0.248284
12:00:00	0.474592	0.571859	0.0857481	0.520486	0.45565	0.191667	0.566127	0.413165	0.511727	0.23554	0.378092	0.536842	0.512291	0.29648	0.18019	0.335272	0.182098
13:00:00	0.58615	0.715668	0.585796	0.447745	0.603034	1.22929	0.636325	0.701052	0.54472	0.585142	0.512766	0.493223	0.594468	0.195349	0.536122	0.466735	0.469731
14:00:00	0.471752	0.409392	0.196096	0.468956	0.439987	0.476593	0.517153	0.460995	0.473876	0.734877	0.558328	0.386374	0.385089	0.540684	0.164595	0.200124	0.180695
15:00:00	0.741409	0.586748	1.40347	0.840039	0.242135	1.61431	0.569813	0.704532	0.73148	0.559037	0.675044	1.13798	0.756538	0.277284	0.0819756	2.30159	0.0819756
16:00:00	0.597262	0.402158	0.5078	0.420202	0.740237	0.553023	0.698885	0.440376	0.541939	0.396892	0.45969	0.255651	0.692813	0.647643	0.50186	0.451058	0.503464
17:00:00	0.489429	0.587068	0.135163	0.645607	0.597836	0.226776	0.554578	0.590224	0.238256	0.3085	0.836837	0.52151	0.558593	0.136155	0.285141	0.321859	0.29514
18:00:00	0.441896	0.478108	0.802936	0.473607	0.344754	0.327325	0.40892	0.386933	0.4143	0.314381	0.335882	0.383433	0.347405	0.268332	0.239253	0.246648	0.342899
19:00:00	0.428604	0.373213	0.362432	0.416599	0.44161	0.340896	0.413427	0.452525	0.617375	0.303413	0.420486	0.36437	0.30676	0.285807	0.297223	0.339843	0.321115
20:00:00	0.530758	0.577195	0.385996	0.452836	0.323497	0.184138	0.428811	0.4491	0.376475	0.2976	0.488784	0.455205	0.487361	0.237623	0.463043	0.438787	0.33031
21:00:00	0.507356	0.474757	0.114295	0.588704	0.364796	0.676828	0.518946	0.410066	0.443334	1.54034	0.403264	0.814932	0.443287	1.47283	0.547172	0.151669	0.690017

## Sheet: Figure 4c
	Estimate	Lower	Upper
'Hour'	0.0784583	0.00986266	0.147054
'Focus'	-0.23582	-0.316606	-0.155033
'Future'	-0.110088	-0.189215	-0.0309615
'Past'	-0.00206166	-0.0860251	0.0819018
'Self'	-0.0281911	-0.109664	0.0532821
'Other'	0.0731154	-0.0020059	0.148237
'Emotion'	-0.07271	-0.145127	-0.000293463
'Images'	0.0959545	0.0253657	0.166543
'Words'	0.0271421	-0.0480932	0.102377
'Vivid'	0.121776	0.0508352	0.192716
'Detail'	0.0334213	-0.0521345	0.118977
'Habit'	0.0183233	-0.0522174	0.088864
'Unwilling'	0.136851	0.0631995	0.210502
'Evolving'	-0.0606453	-0.137021	0.0157306
'Spontaneous'	-0.0089252	-0.0908688	0.0730184
'Happy'	0.0877994	-0.0387309	0.21433
'Calm'	-0.00842484	-0.0867316	0.0698819
'Excited'	-0.0457708	-0.170527	0.078985
																			CoefficientsTableLocal = gather(CoefficientsTable);
